# Supplementary material for: A Comparative Study of Tumor-Specificity and Neurotoxicity between 3-Styrylchromones and Anti-Cancer Drugs
Source: Medicines (Basel). 2023 Jul 14;10(7):43. doi: 10.3390/medicines10070043 (PMC10386476; doi:10.3390/medicines10070043)
Supplement: Supplementary file 1 [file medicines-10-00043-s001.zip]

Archive with 1 entries (1 files):
- medicines-2461575-supplementary.pdf
